# Supplementary material for: Aberrant survival of hippocampal Cajal-Retzius cells leads to memory deficits, gamma rhythmopathies and susceptibility to seizures in adult mice
Source: Nat Commun. 2023 Mar 18;14:1531. doi: 10.1038/s41467-023-37249-7 (PMC10024761; doi:10.1038/s41467-023-37249-7)
Supplement: Supplementary file 4 — Source Data [file 41467_2023_37249_MOESM4_ESM.xlsx]

## Sheet: Fig.1
a
	Day1												Day2												Olfaction				Motivation
																										Control	Mutant			Control	Mutant
Control	300	242	379	197.5	474	600	101.5	55.5	78	140	169.5		109.5	114	191	38.5	239.5	147.5	79.5	30.5	111	150	153.5			300	86.5			303.5	91
Mutant	86.5	401	140.5	211	92	117	60	47	137	190	43		107	204.5	83	41	92	27	46	103.5	13	18.5	6.5			242	401			251	403
																										379	140.5			383	142.5
																										197.5	211			201	213.5
																										474	92			475	97.5
																										600	117			600	119.5
																										101.5	60			104	65
																										55.5	47			60	51
																										78	137			82.5	143
																										140	190			152	194
																										169.5	314.5			176	320.5
																										50.5	43			56.5	48
b								c									d
% alternation	Control	Mutant		Number of entries	Control	Mutant		Index preference	Control	Mutant		Index discrimintation	Control	Mutant			Index preference	Control	Mutant		Index discrimintation	Control	Mutant
	62.5	35.7			34	30			0.5	0.508475			0	0.0169491				0.6	0.48227			0.2	-0.035461
	53.6	54.9			30	53			0.526316	0.446154			0.0526316	-0.107692				0.609375	0.428571			0.21875	-0.142857
	61.9	61.5			23	15			0.611765	0.536			0.223529	0.072				0.547445	0.491525			0.0948905	-0.016949
	40	61.1			22	20			0.547619	0.461539			0.0952381	-0.0769231				0.654545	0.406977			0.309091	-0.186047
	66.7	74.2			29	33			0.576923	0.544118			0.153846	0.088235				0.580645	0.476744			0.16129	-0.0465116
	66.7	40			26	27			0.507937	0.471698			0.015873	-0.056604				0.571429	0.495146			0.142857	-0.00970874
	48	56			27	27			0.6125	0.524752			0.225	0.049505				0.613445	0.482759			0.226891	-0.0344828
	59.3	68			56	27			0.556962	0.530303			0.113924	0.060606				0.515789	0.550725			0.031579	0.101449
	47.6	62.5			23	50			0.682927	0.350877			0.365854	-0.298246				0.646154	0.481928			0.292308	-0.0361446
	59.3	40			29	47			0.545455	0.514286			0.0909091	0.0285714				0.637931	0.480519			0.275862	-0.038961
	58.5	54.3			43	37			0.45283	0.5			-0.0943396	0				0.54321	0.505376			0.0864198	0.0107527
	43.8	55			34	22			0.514706	0.505263			0.0294118	0.0105263				0.536585	0.506849			0.0731707	0.0136986
	52.9	61.5			19	41			0.627119	0.458333			0.254237	-0.083333				0.527473	0.507042			0.0549451	0.014085
	70.4	60			29	27			0.666667	0.3125			0.333333	-0.375				0.606061	0.506173			0.212121	0.012346
									0.545455	0.535211			0.0909091	0.070422				0.603175	0.447917			0.206349	-0.104167
									0.577236	0.458823			0.154472	-0.082353					0.466667				-0.0666667
									0.526786	0.420168			0.0535714	-0.159664					0.460177				-0.079646
									0.548387	0.565217			0.0967742	0.130435					0.443038				-0.113924
									0.5375	0.491803			0.075	-0.016393					0.402985				-0.19403
									0.551724	0.444444			0.103448	-0.111111
									0.556818	0.513889			0.113636	0.027778
									0.558824	0.5			0.117647	0
									0.555556	0.402299			0.111111	-0.195402
									0.583333				0.166667
									0.55				0.1
									0.560345				0.12069
									0.622222				0.244444
									0.533333				0.0666667
e
		Control																	Mutant
	Day1	23.25	97.5	94.75	100.5	100.25	66.75	88	37.75	32.25	32.75	32.75	90.75	44.5	61.75	40.5		105.25	82	52	76.75	62	69.5	107.5	97.25	34.75	24.25	100.75	37.75	120	97	96	80.5
	2	65	45.5	82.75	48.5	18.75	28.25	53.5	24.25	28	22.75	55	67	7.25	23.75	13.75		120	28.5	16.5	53	34.25	40.5	35.75	91.5	21	80.75	53.25	16.5	120	29.25	38	15
	3	17	16.25	21.25	31.5	34.75	23.5	33.25	10.25	20.75	27	20	19	13	8	11.5		26.75	11.25	18	29.5	54.25	36.25	11	34.25	28.25	78	46.5	11.5	115	26.5	38.75	25.25
	4	17	38.25	24	8.5	7.25	6.75	18.25	9.25	9.25	10	13	28.25	4.5	23.25	7.25		79.5	27.75	12.25	27.25	23.25	30.75	27.25	42.75	21	110.25	25.5	7.25	120	10.5	31.5	9.5
	5	5.25	7.75	11.5	12	4.75	9.75	11	7.25	19.5	13.25	15.75	21.5	15.75	37.75	13.25		91.25	8	6	10.25	10.5	18.5	15.75	25.25	19.25	81	19.25	11.25	120	22	20.5	8.25
	6	12.25	15.75	14	3.75	3.75	12	6.25	8.25	9	10.5	12.25	10	10.75	17.5	4.75		18	5	13.75	15.75	22.25	12.25	9.5	16	45.25	97.5	17.75	14.5	120	5.75	17.25	10
	7	5.75	10.25	13.75	6.5	5.25	11.5	6.5	5.25	8	11.75	25	7.25	11	2.75	9		31	7.75	6.5	14	23.5	7.5	11	15	18.25	120	15	7	120	4.25	17.25	7.75
	8	10	5.75	24.25	6.5	4	6.5	6	5.75	6.75	12	14.25	6.75	8	10.75	5.5		73.5	6	5.5	14.25	11.25	5	6.5	1.25	10.5	93	33.75	11.75	120	7	16.75	14.5
	9	6.5	3.75	8.5	5.25	7.5	9.75	6.5	3.75	12	3.5	7.25	4.75	5.75	8.25	4.75		120	3.75	8	7.25	21	5.25	8.5	19.25	6.25	120	12.5	8	120	7.25	23.25	5.25
f
Training	Control	Mutant		Testing	Control	Mutant
	5.89	20.03			47.56	46.95
	21.64	9.67			60.89	58.91
	1.33	16.29			68.9	52.76
	15.2	28.52			50.56	46.06
	8.64	39.86			36.97	40.67
	3.87	26.33			65.5	61.24
	27.28	41.94			82.67	68.56
	1.27	23.89			36	55.78
	9.59	11.6			53.05	70.51
	10.51				59
	5.66				34.64
	8.83				30.37
	13.14				36.41
	27.41				62.99
	4.38				60.58
	31.22				57
	49.61				56.26
	69.53				31.14
a

## Sheet: Fig.2
a													b											d									e
	Control						Mutant							Control					Mutant						Control				Mutant					Control					Mutant						Control
HF	88.415	87.1879	89.8051	80.9554	75.3374		103.703	112.801	120.623	102.289	100.902		HF	51.1841	54.7327	57.0549	54.3323		83.6054	68.1208	71.5534	60.1419		HF	50.9516	56.5471	46.5446		74.5496	105.258	99.9653		HF	49.379	67.5822	60.645	55.1756		76.8359	96.214	99.2928	57.6409		Tom+/Reln+/GABA-	100	98.6175	99.4819	98.4848
vDG	52.1271	46.3373	67.5699	60.8817	67.7719		64.7164	66.5302	78.8765	47.0481	56.5989		vDG	38.978	25.3435	51.6251	38.514		51.811	37.5123	34.4667	33.3915		vDG	35.7228	37.0779	39.2107		34.5071	35.466	43.1746		vDG	59.3794	63.9351	60.0709	55.3318		49.5631	55.6851	50.7744	28.3739		Tom+/Reln+/GABA+	0	1.38249	0.518135	1.51515
[truncated: 4 more columns]

## Sheet: Fig.3
c									d									e									f
Theta power in SLM	Control	Mutant		Gamma power in SLM	Control	Mutant			Theta power in SP	Control	Mutant		Gamma power in SP	Control	Mutant			Cell density	Control	Mutant		Theta in SP	Control	Mutant			Gamma in SP	Control	Mutant		Theta in SLM	Control	Mutant		Gamma in SLM	Control	Mutant		Cell density	Control	Mutant
	118.976	125.952			102.86	107.927				112.35	118.793			96.8358	105.474				40.41	64.19			112.35	118.443				96.8358	107.228			118.976	122.259			102.86	110.986			40.41	64.19
	124.308	122.259			105.449	110.986				113.056	118.443			96.311	107.228				39.16	70.33			113.056	113.154				96.311	101.553			124.308	116.628			105.449	108.951			39.16	70.33
	123.098	123.606			102.885	112.823				116.244	116.187			97.3253	105.153				43.14	64.92			117.706	115.565				102.606	104.933			127.695	120.492			110.085	110.685			43.14	64.92
	121.817	120.492			104.812	110.685				111.928	115.565			94.9195	104.933				43.14	79.35			117.178	118.793				103.823	105.474			126.719	125.952			111.677	107.927			43.14	79.35
	129.61	121.304			110.666	110.771				118.901	113.01			101.724	102.222				34.61	72.14			119.695	113.01				103.838	102.222			128.368	121.304			110.292	110.771			34.61	72.14
	127.322	116.628			108.51	108.951				115.835	113.154			99.3447	101.553				43.14	60.49			114.908	115.952				98.4895	101.466			122.259	124.942			105.789	108.147			43.14	60.49
	128.279	124.942			108.114	108.147				120.98	115.952			102.699	101.466				41.93	61.59			120.903	116.802				102.858	101.806			125.893	123.84			107.077	107.782			41.93	61.59
	128.202	123.84			108.235	107.782				116.749	116.802			100.808	101.806				43.28	36.18			119.584	117.608				101.712	101.654			125.202	124.698			109.755	109.807			43.28	36.18
	129.668	124.021			108.836	110.359				119.032	119.406			100.328	103.889				37.66	39.31			116.482	118.989				98.6726	104.377			123.937	127.666			106.893	109.433			37.66	39.31
	127.695	125.507			110.085	109.319				117.706	117.71			102.606	101.375				35.93	35.77			115.835	119.406				99.3447	103.889			127.322	124.021			108.51	110.359			35.93	35.77
	126.719	122.884			111.677	107.52				117.178	118.447			103.823	100.47				35.93	45.19			120.98	117.71				102.699	101.375			128.279	125.507			108.114	109.319			35.93	45.19
	128.368	127.666			110.292	109.433				119.695	118.989			103.838	104.377				35.66	37.3			116.749	118.447				100.808	100.47			128.202	122.884			108.235	107.52			35.66	37.3
	125.893	125.877			107.077	108.783				120.903	112.018			102.858	101.816				31.49	36.13			119.032	116.253				100.328	103.836			129.668	121.563			108.836	109.8			31.49	36.13
	125.202	121.563			109.755	109.8				119.584	116.253			101.712	103.836					53.36				112.018					101.816				125.877				108.783				53.36
	125.341	124.698			108.367	109.807				113.2	117.608			97.3274	101.654					35.15				113.595					101.507				122.476				108.797				35.15
	122.259	122.476			105.789	108.797				114.908	113.595			98.4895	101.507

## Sheet: Fig.4
a											b														c													d
																						Total												Total													Total
	Control				Mutant								Control				mutant					Controls	Mutants				Control			Mutant				Controls	Mutants					Control			Mutant				Controls	Mutants
CA1/CA2	265.731	182.519	239.55		278.812	169.611	189.993	172.124				CA1/CA2	0.00037083	0.00038982	0.00038306	0.00040698	0.00042457	0.00042733	0.00044235	0.00046874		976.389	974.017			CA1/CA2	69.5408	70.4257	56.2934	75.935	64.8499	67.5056		187.287	203.202				CA1/CA2	26.7384	37.5348	25.4031	41.0924	53.3454	40.8894		59.8599	79.4344
CA3	261.374	219.304	292.4		253.591	221.313	253.193	225.585				CA3	0.00036539	0.00038013	0.00035785	0.00040909	0.0003486	0.00036529	0.00041142	0.00038737		977.356	1033.14			CA3	117.746	118.773	104.219	127.267	85.5382	129.913		189.199	150.388				CA3	25.3908	20.7688	26.3137	30.1329	25.3961	23.4963		61.7294	87.6777
DG	107.903	100.322	115.746		88.0231	123.642	112.267	59.65				DG	0.00024017	0.00020741	0.00020546	0.00023791	0.00020085	0.00024052	0.0002302	0.00027149		946.365	1083.97			DG	0	0	0	0	0	0		160.512	171.725				DG	7.73073	3.42583	6.26945	8.20908	8.93613	14.9774		57.9862	79.3631
																						1053.98	1127.6

## Sheet: Fig.5
a																				b									c									d
	mm	Control									Mutant									Apical	Control	Mutant		Basal	Control	Mutant			amplitude	Control	Mutant		frequency	Control	Mutant			amplitude	Control	Mutant		frequency	Control	Mutant
	0	0	0	0	0	0	0	0	0		0	0	0	0	0	0	0				0.831496	1.42832			1.24816	1.60898				10.1923	13.2253			1.33187	1.45187				15.1215	19.9708			5.96812	7.05083
	20	1	2	1	1	1	2	1	3		1	3	2	1	1	1	1				1.17619	1.97275			1.17627	1.59718				10.2624	10.728			1.92778	1.66345				12.8302	14.9427			5.9877	5.66776
	40	1	4	1	8	1	2	4	3		1	7	3	3	2	1	5				1.44602	2.0863			1.28569	1.59922				8.27409	15.0812			3.4541	2.59072				12.8187	17.1009			1.41776	3.78297
	60	4	6	3	15	5	5	6	6		2	11	8	6	4	5	7				0.93301	1.41211			1.74475	1.62015				12.103	10.6101			1.74786	1.4278				26.3519	9.63726			8.92961	3.99944
	80	8	9	7	14	8	8	11	4		2	15	14	8	9	19	11				0.684697	1.33575			1.46588	1.85537				11.2951	14.909			0.805856	1.84298				13.0688	16.9924			8.05377	5.97627
	100	9	9	9	12	7	10	11	6		11	17	17	12	13	13	7				1.08581	1.31552			1.08637	1.54308				18.7439	14.233			1.24929	5.5812				20.2009	19.7673			4.35938	14.2179
	120	8	7	15	12	6	12	12	6		14	19	20	14	17	13	6									1.6866				20.8285	15.9194			1.03238	1.42617				23.4044	11.4194			4.68255	12.4668
	140	10	7	13	13	5	9	12	7		16	25	22	17	12	13	12													11.2956	9.63871			1.51571	1.37698				21.2195	10.1996			2.32346	11.6747
	160	9	5	9	9	6	9	12	10		13	16	20	14	12	13	13													17.0481	12.6443			1.37906	0.858879				17.452	16.2596			1.07732	10.8013
	180	4	9	9	11	5	6	19	9		9	13	15	12	12	11	14													13.0388	19.2071			2.39301	4.20137				16.5881	18.9768			3.28994	8.59467
	200	3	9	6	11	5	5	18	5		9	10	9	12	13	8	11													10.6215	14.3508			2.12704	1.23253				16.2115	21.218			2.31257	5.40873
	220	4	7	6	11	5	2	15	4		11	10	4	10	7	7	9														11.3856				2.77113				16.2823	15.0562			1.99678	1.6292
	240	5	10	4	11	7	2	7	6		11	11	4	8	6	7	11														17.5898				2.14258				18.6801	16.6624			7.5473	12.0218
	260	6	8	5	11	5	2	8	5		10	6	4	7	5	7	11														7.72783				1.39425				10.4294	10.8493			4.96054	5.95434
	280	3	6	6	12	4	3	9	5		8	6	4	3	4	7	6														10.875				0.676178				13.1846	11.9903			10.7852	6.76351
	300	4	5	4	9	3	4	10	6		5	8	4	7	7	7	6																							12.0927				6.05726
	320	3	2	3	5	2	4	4	6		6	8	4	11	7	7	7
	340	3	4	2	5	3	2	4	6		5	7	7	13	3	7	6
	360	2	6	3	8	3	2	3	4		5	7	9	11	2	5	6
	380	3	8	4	7	2	2	4	3		5	5	7	8	2	1	6
	400	3	11	3	5	3	2	4	2		6	4	7	5	2	3	8
	420	6	10	3	5	2	4	3	2		6	4	5	4	2	3	7
	440	7	7	6	4	6	6	2	1		7	3	3	3	1	3	5
	460	9	6	9	3	5	8	2	0		7	2	3	2	2	5	4
	480	8	4	11	3	8	8	0	0		6	3	2	1	0	5	2
	500	5	2	10	3	8	9	0	0		5	3	1	0	0	6	1
	520	4	0	3	3	10	9	0	0		3	2	0	0	0	7	1
	540	3	0	1	2	2	4	0	0		2	1	0	0	0	8	1
	560	2	0	1	1	0	4	0	0		1	0	0	0	0	12	0
	580	0	0	1	3	0	2	0	0		0	0	0	0	0	11	0
	600	0	0	1	1	0	1	0	0		0	0	0	0	0	11	0
	620	0	0	1	0	0	0	0	0		0	0	0	0	0	10	0
	640	0	0	0	0	0	0	0	0		0	0	0	0	0	5	0
	660	0	0	0	0	0	0	0	0		0	0	0	0	0	3	0
	680	0	0	0	0	0	0	0	0		0	0	0	0	0	1	0
	700	0	0	0	0	0	0	0	0		0	0	0	0	0	1	0
	720	0	0	0	0	0	0	0	0		0	0	0	0	0	1	0
	740	0	0	0	0	0	0	0	0		0	0	0	0	0	0	0

## Sheet: Fig.6
a,b,c																c					d
latency	Control	Mutant		Duration	Control	Mutant		Mortality	Control	Mutant		Incidence	1	1			Latency	Control	Mutant		latency	Control	Mutant		Duration	Control	Mutant		Mortality	Control	Mutant		Incidence	Control	Mutant
	240	6.1			0	32			0	100			1	1			of responders		6.1			5	13			15	21			100	100			1	1
	28.06	7.5			24	22			0	100			1	1				28.06	7.5			120	7			0	10			0	100			1	1
	3.33	8			36	55			0	0			1	1				3.33	8			12	120			48	0			0	0			1	1
	240	10			0	26			0	0			1	1				5	10			14	5.5			9	11.5			100	100			1	1
	240	7			0	47			0	0			1	1				5	7			8	6			8	6.5			100	100			1	1
	240	23			0	2			0	100			0	1				15	23			6.5	6.5			3.5	2			100	100			1	1
	240	22			0	1			0	0			0	1				12	22			7	26			10.5	5			100	100			0	1
	5	8.5			12	12			0	100			0	1					8.5				25				17				100				1
	240	24			0	15			0	100			0	1					24				26.5				29				0				1
	240	7			0	5			0	100			0	1					7				27				25.5				0				1
	5	9.5			10	13			0	100			0	1					9.5
	15	6			2	17			0	100			0	1					6
	240	240			0	0			0	100			0	1
	12	1			25	34			100	0			0	1
	240	3			0	3			0	0			0	0					1
	240	2			0	117			0	100			0						3
	240				0				0				0						2
	240				0				0				0
									0				0
	240				0				0				0
	240				0				0				0
	240				0				0				0
	240				0				0
	240				0

## Sheet: Fig.7
c	Types of activity				d									e	Seizure propagation								Seizure initiation sites
					Seizure frequency	Control	Mutant		Seizure duration	Control	Mutant
	% slices					0.196721	0.18182			37.632	27.4773				% seizure propagating to:								% seizure initiating from:
	Bursting	Seizures				0.358209	0.20134			27.6288	32.5632				DG	CA3	CA1	Sub	Ent	PRh/Ect			DG	CA3	CA1	Sub	Ent	PRh/Ect
Control	85	15				0.3	0.15306			35.328	65.8944			Control	33	67	100	100	100	100		Control	0	27.2	9.1	18.2	9.1	36.4
Mutant	47	53					0.19231				47.6672			Mutant	80	100	100	100	100	100		Mutant	24.4	27	0	5.4	18.9	24.3
							0.38339				40.2901
							0.6772				26.1734
							0.84507				5.00736
							0.34325				35.2461
							0.4878				6.7584
							0.58252				3.63126

## Sheet: Fig.S1
a																												b						c
	Control													Mutant															Control	Mutant					Control													Mutant
5	3223	2720	2803	1736	2630	1839	2088	1965	2888	3234	2112	2648		2317	2091	2820	3059	2751	2342	2522	2109	1850	2793	2906	2072				36.4	0				Stranger	126.8	66.09	133.5	160.9	182.7	209.4	159.1	172.4	139.5	98.4	146.1	88.4		89.46	91.08
10	2833	1631	2358	1507	1991	1489	2032	2060	2601	2777	1406	2309		2224	2128	1727	2721	2751	1963	2396	1543	2045	2813	2509	2171				22.6	35.7				Empty	35.22	82.99	88.64	79.08	106.8	48.39	124.8	76.11	65.37	145.3	164.9	77.08		105.8	63.45
15	2365	1849	1725	851	1249	1162	1444	1632	2142	2526	1599	2091		1899	2192	1545	1978	2408	1860	2404	1384	1924	2524	1660	1861				16.5	17
20	1727	1409	2042	826	1514	1311	2008	2099	2718	3253	729	2129		1622	1749	1349	2253	2253	2204	1822	1203	2157	2086	1940	1882				0	25.4
25	1957	1511	1534	301	1289	1139	1861	1763	2297	1880	956	1987		1928	2371	1937	1867	2527	2196	2363	1687	2087	2683	1217	1599				19.3	35.5
30	1487	1321	1199	52	1198	824	1099	1602	2670	2806	1200	2118		1747	2138	907	2268	2416	1976	1258	184	1918	1928	2201	1744				0	6
35	1788	1317	1259	821	1679	1397	1933	1613	2703	2914	525	1870		1856	2367	1253	2558	2550	1943	2542	1601	1770	2381	1375	1698				37	14.2
40	1331	1103	586	806	1758	525	1875	1890	2302	2506	1222	2244		1530	1497	1655	1983	2552	1581	1104	1387	1570	1998	1640	1857				21.6	0
45	1148	1218	1023	352	953	1177	1429	1543	1758	2675	612	1665		1135	2177	1383	2117	2201	1190	2043	618	2087	1919	2446	1288				42.7	25.5
50	1524	995	1483	107	1802	894	923	2026	1785	2614	10	1975		1370	2123	1758	2603	2134	1600	1762	1257	871	1408	2257	1623				1.2	20.3
55	1048	1152	1289	43	1923	939	1020	802	2285	1604	1033	931		1730	2179	1051	2572	2320	2027	462	275	1876	1992	1721	1205				31.4	10.1
60	785	1234	957	180	810	1266	1649	552	1742	2052	896	1866		2003	2228	1044	1777	2223	1612	1147	38	745	1459	1946	1173				20.8	6.3
																													27.8	11.6
																													14.9	6.9
d									e					f													g
swim	Control	Mutant		climb	Control	Mutant				Control	Mutant			% time in center	Control	Mutant		Distance in center	Control	Mutant		Total distance	Control	Mutant			% time in light	Control	Mutant		Distance	Control	Mutant
	59.1	62.8			28.8	3.8				309	372				15.53	8.09			30.36	23			93.51	76.39				36.49	20.1			42.12	24.03
	73.3	52.3			18.3	26.7				319	583				25.47	14.26			40.28	32.83			94.1	99.95				36.99	43.46			35.71	39.82
	50.9	68.5			48.1	34.1				600	441				20.43	5.9			39.27	17.21			140.61	67.46				47.99	0.73			22.74	0.71
	106.4	61.2			10.4	51.2				491	432				11.94	7.34			33.61	11.78			72.31	91.26				37.58	25.04			45.48	29.56
	76.2	71.5			31.9	19.1				104	600				8.67	8.7			16.13	14.12			82.23	113.41				66.29	36.23			48.55	40.39
	61.7	61.8			5.9	36.7				600	375				5.32				11.96				74.91					17.72				21.48
	62.1	75.9			21.7	21.6				367	600				12.5				30.78				86.48					42.55				47.32
	73.7	79.4			13.5	10.5				329	137				8.12				19.64				86.69					45.6				48.66
	53.9	71			39.8	9.3				282	529				10.42				25.75				105.06					14.68				18.71
	55.4	61			15.9	25.1				305	482				8.69				20.83				73.8					35.93				43.24
	49.5	81.1			8.7	83.5				90	155				6.99				9.51				89.4					28.43				31.71
		66.2				20.4				150	590				4.33				9.86				64.7					0				0
															5.77				13.85				104.47					35.04				38.39
[truncated: 10 more columns]

## Sheet: Fig.S2
a									b									c
Pref index	Control	Mutant		Discr index	Control	Mutant			Pref index	Control	Mutant		Discr index	Control	Mutant				Controls																						Mutant
	0.613636	0.321429			0.227273	-0.357143				0.54902	0.477612			0.0980392	-0.044776
	0.552941	0.555556			0.105882	0.111111				0.681818	0.534884			0.363636	0.069767			1	64.25	56.25	70.25	62.75	46.25	83.75	24.5	93	43	29.75	89	120	90	87	112.25	66.25	75.25	60.25	29.25	76.75	81		111.5	26.5	50.75	48.25	76	38.25	87.5	55	25.75
	0.522523	0.480916			0.045045	-0.038168				0.617647	0.402778			0.235294	-0.194444			2	28	14	24.25	10.5	70.5	31.75	31.5	46.5	27.25	28.5	72.75	13.75	70	14	22.75	17.75	30.5	106.5	23.25	36.75	58.5		80.5	84.75	68.25	34	70	62.5	85.75	21	58.25
	0.531915	0.41573			0.0638298	-0.168539				0.5	0.552083			0	0.104167			3	24.25	25	15.5	16.75	31.25	31.75	52	17	38	17.25	71.75	14.75	57	17.5	56.25	15	44.5	9.25	16.75	19.25	11.25		120	17	26.5	47	62.25	120	120	9.25	26.25
	0.463415	0.82716			-0.0731707	0.654321				0.529412	0.402439			0.058824	-0.195122			4	28.75	12.75	13	5.5	14.5	16.75	7	39.25	18.25	7.5	26.75	9.75	44.75	16.75	31.25	17.75	15.25	15	16	8.75	17		120	8.5	20	33.75	77	106.5	87.5	12	7.25
	0.536585	0.451613			0.0731707	-0.0967742				0.633333	0.433071			0.266667	-0.133858			5	15.5	12.75	17.5	8.25	10.25	27.5	7.25	18.75	9	5.75	29.75	8.5	29	11	25.5	11.75	9	21.25	6.25	16.5	42.25		120	10	21.25	32.25	22.75	104.75	98.75	11.75	11
	0.621849	0.486111			0.243698	-0.0277778				0.526786	0.479167			0.053571	-0.041667			6	10.75	12.25	7.5	5.5	11.25	13	7.5	11.75	7.25	8.75	11.75	6.25	12.25	6.5	13.75	8.25	10	16.5	10.5	7.5	15		120	11	12.5	7.5	11.25	120	11.25	8.75	9.25
	0.636364	0.484849			0.272727	-0.030303				0.557522	0.5			0.115044	0			7	11.25	5.57	9.25	6.5	7	8.75	4	6	9	9	33.25	5.25	14	6.25	14.5	13	9	12.75	5	7.75	15.75		115.75	8.75	13.25	7.75	7	120	10.5	6.25	10.25
	0.583333	0.372093			0.166667	-0.255814				0.483517	0.475			-0.032967	-0.05			8	7.5	9	4.5	6.75	11	15.75	3	5.25	6.5	8.25	20.75	6.25	10.25	24.5	14	14.25	9	8.25	5.25	12.5	7.25		87	15.5	10	6.25	6.5	120	6.5	5.5	21.5
	0.546875	0.5			0.09375	0				0.619718	0.517857			0.239437	0.035714			9	5.5	7	4.5	4.5	6.5	15	5.25	6.5	15	5.5	7.25	10	18.5	6.5	11.5	7	6.5	7.75	6.5	7.25	7.5		113.25	4.75	6.25	6	5	120	8	8.25	5.25
	0.552083	0.439024			0.104167	-0.121951				0.735849	0.428571			0.471698	-0.142857
	0.576087	0.604938			0.152174	0.209876				0.528571	0.461539			0.057143	-0.076923
	0.594595	0.494382			0.189189	-0.011236				0.602941	0.536232			0.205882	0.072464
	0.582609	0.451389			0.165217	-0.097222				0.453125	0.54386			-0.09375	0.087719
	0.571429	0.514286			0.142857	0.028571				0.552448	0.451219			0.104895	-0.097561
	0.61194	0.479167			0.223881	-0.041667					0.482143				-0.035714
	0.575	0.4			0.15	-0.2
	0.554455	0.46			0.108911	-0.08				0.564356	0.473684			0.128713	-0.052632
	0.57377	0.47541			0.147541	-0.04918				0.577778	0.353982			0.155556	-0.292035
	0.533333	0.47191			0.0666667	-0.05618				0.545455	0.50495			0.090909	0.009901
	0.538462	0.470588			0.0769231	-0.058824				0.416667	0.465649			-0.166667	-0.068702
	0.606383	0.494253			0.212766	-0.011494				0.616071	0.385965			0.232143	-0.22807
	0.568807	0.54902			0.137615	0.098039				0.533333	0.506024			0.066667	0.012048
	0.563636	0.5			0.127273	0				0.5	0.485294			0	-0.029412
	0.617647	0.504274			0.235294	0.008547
	0.591837	0.50495			0.183673	0.009901
	0.581633	0.463415			0.163265	-0.073171
		0.490196				-0.019608
		0.514286				0.028571
		0.513889				0.027778
		0.488889				-0.022222
		0.53125				0.0625
		0.416667				-0.166667
		0.586667				0.173333
d									e														f
Training	Control	Mutant		Testing	Control	Mutant			Time in center	Control	Mutant		Total distance	Control	Mutant		Distance in center	Control	Mutant				% time in light	Control	Mutant		Distance	Control	Mutant
	0	3.38			59.69	28.92				10.77	23.42			113.64	120.75			27.34	36					37.91	45.13			42.33	49.35
	3.38	3.58			26.15	42.54				22.82	13.68			133.78	176.81			29.51	25.62					36.99	51.13			43.63	54.1
	1.36	14.3			6.69	11.53				16.55	3.3			125.7	86.58			29.22	11.56					41.54	45.95			45.03	44.76
	0	15.74			11.98	29.35				11.94	28.98			105.1	175.79			31.18	44.91					38.08	34.7			48.02	37.32
	1.16	9.92			9.22	19.28					20.27				120.31				38.23					24.48	56.63			34.28	58.98
	18.42	10.3			17.42	34.02				4.41	23.46			64.75	134.98			15.86	37.41					22.46	29.51			28.27	36.44
	1.12	0			17.64	20.71				10.2	11.66			107.21	90.18			23.44	14.25					22.77	28.45			30.08	34.17
	18.78	3.69			58.86	29.45				10.26	11.56			140.75	107.15			25.05	24.9						43.49				45.79
	33.4	3.79			56.21	52.7					23.85				184.53				36.56						32.19				33.48
	41.32	11.22			74.12	9					6.22				112.7				15.61						0.41				0.21
	13.51	0			59.05	25.67					17.9				122.21				39.21						46.06				46.36
	7.41	2.84			63.87	81.65					12.89				144.08				24.81						52.75				59.94
		1.22				16.11					8.88				119.85				19.32						43.32				46.51
		24.5				44.07
		12.4				52.97
		8.64				73.75
		13.92				69.69
		26.06				82.63
[truncated: 14 more columns]

## Sheet: Fig.S3
a								b
	Control	Mutant							Control	Mutant				WB for RELN						WB for tubulin
	52.9571	154.26							0.11199	0.122507
	63.4491	107.148							0.0786195	0.106813
	76.3441	82.9159							0.1423	0.156366
		102.082							0.198309	0.120587
		101.037

[truncated: 3 more sheets: Fig.S4, Fig.S5, Fig.S6]
